# Supplementary material for: Effect of Lentinan on Lipid Oxidation and Quality Change in Goose Meatballs during Cold Storage
Source: Foods. 2022 Apr 6;11(7):1055. doi: 10.3390/foods11071055 (PMC8997726; doi:10.3390/foods11071055)
Supplement: Supplementary file 1 [file foods-11-01055-s001.zip]

Archive with 1 entries (1 files):
- foods-1656889-supplementary.pdf
